# Supplementary material for: MukB ATPases are regulated independently by the N- and C-terminal domains of MukF kleisin
Source: eLife. 2018 Jan 11;7:e31522. doi: 10.7554/eLife.31522 (PMC5812716; doi:10.7554/eLife.31522)
Supplement: Figure 7—source data 1. [file elife-31522-fig7-data1.xlsx]

## Sheet: MukF FL
Time (seconds)	B:F	B:F:E	B:F:E+ DNA 1:10
0	0.06	0.014	-0.067
30	0.076	0.027	-0.076
60	0.099	0.048	-0.062
90	0.103	0.043	-0.052
120	0.095	0.028	-0.039
150	0.114	0.046	-0.031
180	0.118	0.046	-0.01
210	0.134	0.046	0.011
240	0.147	0.051	0.03
270	0.15	0.051	0.051
300	0.165	0.056	0.075
330	0.177	0.066	0.096
360	0.198	0.075	0.117
390	0.211	0.08	0.134
420	0.229	0.086	0.156
450	0.261	0.101	0.178
480	0.291	0.116	0.197
510	0.313	0.122	0.226
540	0.335	0.129	0.243
570	0.373	0.139	0.262
600	0.408	0.148	0.282
630	0.433	0.165	0.3
660	0.47	0.175	0.324
690	0.499	0.184	0.345
720	0.532	0.193	0.377
750	0.57	0.202	0.396
780	0.594	0.2	0.416
810	0.633	0.219	0.428
840	0.654	0.232	0.449
870	0.679	0.237	0.474
900	0.7	0.242	0.497
930	0.73	0.252	0.513
960	0.754	0.263	0.536
990	0.775	0.273	0.554
1020	0.798	0.283	0.563
1050	0.819	0.292	0.577
1080	0.838	0.303	0.606
1110	0.854	0.303	0.62
1140	0.88	0.317	0.642
1170	0.898	0.32	0.654
1200	0.913	0.332	0.678
1230	0.938	0.343	0.69
1260	0.951	0.342	0.705
1290	0.975	0.365	0.725
1320	0.992	0.37	0.738
1350	1.01	0.376	0.759
1380	1.026	0.388	0.771
1410	1.038	0.385	0.792
1440	1.056	0.398	0.797
1470	1.071	0.407	0.815
1500	1.088	0.417	0.832
1530	1.109	0.429	0.844
1560	1.122	0.437	0.867
1590	1.137	0.451	0.867
1620	1.146	0.458	0.884
1650	1.158	0.469	0.896
1680	1.165	0.472	0.912
1710	1.184	0.488	0.925
1740	1.196	0.491	0.933
1770	1.201	0.499	0.942
1800	1.209	0.508	0.955
1830	1.216	0.515	0.964
1860	1.23	0.531	0.98
1890	1.237	0.542	0.994
1920	1.241	0.549	1.004
1950	1.245	0.554	1.008
1980	1.254	0.565	1.017
2010	1.257	0.569	1.022
2040	1.257	0.583	1.031
2070	1.269	0.598	1.042
2100	1.27	0.604	1.048
2130	1.27	0.605	1.058
2160	1.27	0.617	1.075
2190	1.272	0.62	1.086
2220	1.271	0.629	1.086
2250	1.269	0.636	1.081
2280	1.274	0.647	1.084
2310	1.281	0.655	1.093
2340	1.288	0.672	1.106
2370	1.279	0.671	1.113
2400	1.279	0.676	1.117
2430	1.281	0.687	1.112
2460	1.278	0.692	1.126
2490	1.279	0.701	1.124
2520	1.287	0.717	1.117
2550	1.29	0.725	1.123
2580	1.279	0.726	1.119
2610	1.289	0.732	1.113
2640	1.291	0.741	1.108
2670	1.281	0.739	1.115
2700	1.292	0.763	1.119
2730	1.291	0.762	1.118
2760	1.296	0.77	1.123
2790	1.29	0.779	1.123
2820	1.286	0.781	1.13
2850	1.285	0.789	1.128
2880	1.291	0.798	1.125
2910	1.293	0.807	1.118
2940	1.289	0.809	1.115
2970	1.289	0.818	1.116
3000	1.293	0.823	1.109
3030	1.293	0.833	1.112
3060	1.294	0.84	1.115
3090	1.296	0.849	1.11
3120	1.3	0.855	1.114
3150	1.293	0.862	1.111
3180	1.297	0.868	1.111
3210	1.287	0.867	1.107
3240	1.294	0.88	1.11
3270	1.296	0.874	1.12
3300	1.289	0.884	1.118
3330	1.296	0.896	1.115
3360	1.298	0.894	1.118
3390	1.292	0.904	1.116
3420	1.294	0.909	1.105
3450	1.299	0.923	1.105
3480	1.293	0.921	1.092
3510	1.307	0.933	1.068
3540	1.299	0.937	1.066
3570	1.305	0.944	1.076
3600	1.297	0.944	1.084
3630	1.299	0.946	1.085
3660	1.294	0.953	1.106
3690	1.302	0.965	1.105
3720	1.303	0.965	1.107
3750	1.302	0.981	1.105
3780	1.299	0.975	1.103
3810	1.294	0.977	1.103
3840	1.297	0.985	1.106
3870	1.3	0.994	1.106
3900	1.3	0.997	1.112
3930	1.302	1.005	1.108
3960	1.297	1.006	1.116
3990	1.291	1.011	1.114
4020	1.306	1.016	1.113
4050	1.301	1.022	1.11
4080	1.297	1.026	1.108
4110	1.307	1.029	1.113
4140	1.295	1.031	1.103
4170	1.298	1.037	1.092
4200	1.303	1.047	1.103
4230	1.302	1.048	1.102
4260	1.296	1.049	1.1
4290	1.303	1.06	1.098
4320	1.299	1.061	1.092
4350	1.302	1.065	1.093
4380	1.309	1.075	1.097
4410	1.304	1.074	1.09
4440	1.3	1.075	1.093
4470	1.307	1.084	1.08
4500	1.294	1.081	1.082
4530	1.301	1.088	1.087
4560	1.306	1.098	1.087
4590	1.306	1.095	1.084
4620	1.302	1.097	1.088
4650	1.3	1.107	1.088
4680	1.302	1.103	1.089
4710	1.301	1.108	1.083
4740	1.297	1.111	1.087
4770	1.299	1.111	1.086
4800	1.308	1.119	1.09
4830	1.305	1.12	1.085
4860	1.308	1.12	1.081
4890	1.3	1.127	1.074
4920	1.298	1.127	1.078
4950	1.297	1.133	1.081
4980	1.298	1.129	1.076
5010	1.304	1.135	1.079
5040	1.3	1.135	1.077
5070	1.306	1.142	1.078
5100	1.306	1.147	1.075
5130	1.306	1.142	1.076
5160	1.303	1.142	1.074
5190	1.301	1.151	1.069
5220	1.304	1.149	1.076
5250	1.309	1.144	1.068
5280	1.297	1.152	1.073
5310	1.291	1.146	1.071
5340	1.303	1.154	1.071
5370	1.299	1.158	1.067

## Sheet: FN2
Time (seconds)	B:FN2	B:FN2:E	B:FN2:E +DNA
0	0.238	0.195	0.158
30	0.227	0.197	0.155
60	0.205	0.183	0.133
90	0.201	0.183	0.148
120	0.19	0.181	0.148
150	0.167	0.167	0.145
180	0.163	0.165	0.153
210	0.151	0.165	0.143
240	0.148	0.159	0.138
270	0.134	0.149	0.13
300	0.124	0.143	0.116
330	0.114	0.14	0.103
360	0.117	0.14	0.102
390	0.105	0.128	0.088
420	0.105	0.131	0.086
450	0.106	0.127	0.085
480	0.116	0.144	0.098
510	0.101	0.13	0.082
540	0.098	0.125	0.076
570	0.104	0.139	0.091
600	0.104	0.136	0.095
630	0.111	0.143	0.102
660	0.119	0.154	0.106
690	0.126	0.156	0.113
720	0.134	0.165	0.115
750	0.133	0.165	0.118
780	0.145	0.178	0.13
810	0.158	0.192	0.146
840	0.171	0.203	0.151
870	0.177	0.21	0.157
900	0.188	0.223	0.167
930	0.2	0.235	0.179
960	0.213	0.249	0.19
990	0.219	0.252	0.195
1020	0.236	0.268	0.213
1050	0.253	0.284	0.223
1080	0.259	0.295	0.23
1110	0.278	0.315	0.246
1140	0.285	0.325	0.258
1170	0.304	0.342	0.277
1200	0.318	0.359	0.289
1230	0.332	0.365	0.304
1260	0.344	0.38	0.317
1290	0.361	0.394	0.328
1320	0.374	0.401	0.343
1350	0.381	0.413	0.351
1380	0.402	0.43	0.366
1410	0.416	0.446	0.391
1440	0.431	0.459	0.396
1470	0.447	0.476	0.418
1500	0.463	0.484	0.432
1530	0.474	0.499	0.445
1560	0.501	0.526	0.472
1590	0.504	0.53	0.476
1620	0.528	0.551	0.5
1650	0.546	0.572	0.518
1680	0.556	0.58	0.527
1710	0.565	0.591	0.54
1740	0.587	0.613	0.56
1770	0.609	0.63	0.581
1800	0.617	0.639	0.591
1830	0.638	0.663	0.607
1860	0.65	0.673	0.622
1890	0.66	0.686	0.636
1920	0.682	0.704	0.648
1950	0.697	0.727	0.673
1980	0.719	0.738	0.685
2010	0.732	0.767	0.7
2040	0.75	0.784	0.719
2070	0.768	0.798	0.736
2100	0.783	0.808	0.744
2130	0.794	0.827	0.768
2160	0.813	0.844	0.779
2190	0.821	0.858	0.793
2220	0.843	0.875	0.808
2250	0.86	0.887	0.822
2280	0.871	0.899	0.83
2310	0.885	0.908	0.84
2340	0.892	0.916	0.85
2370	0.907	0.935	0.865
2400	0.924	0.952	0.883
2430	0.932	0.96	0.896
2460	0.95	0.968	0.897
2490	0.968	0.992	0.924
2520	0.977	1.002	0.933
2550	1.004	1.022	0.954
2580	0.997	1.023	0.95
2610	1.011	1.039	0.968
2640	1.018	1.057	0.975
2670	1.031	1.062	0.984
2700	1.039	1.071	0.995
2730	1.046	1.082	1.004
2760	1.056	1.089	1.008
2790	1.061	1.096	1.021
2820	1.075	1.115	1.036
2850	1.071	1.113	1.035
2880	1.078	1.118	1.038
2910	1.084	1.13	1.049
2940	1.09	1.137	1.058
2970	1.089	1.137	1.06
3000	1.093	1.149	1.069
3030	1.094	1.15	1.07
3060	1.109	1.171	1.091
3090	1.106	1.163	1.087
3120	1.114	1.171	1.095
3150	1.114	1.175	1.102
3180	1.113	1.172	1.113
3210	1.1	1.171	1.114
3240	1.112	1.171	1.13
3270	1.111	1.171	1.131
3300	1.111	1.174	1.136
3330	1.118	1.177	1.135
3360	1.112	1.175	1.124
3390	1.12	1.18	1.127
3420	1.118	1.177	1.122
3450	1.103	1.169	1.109
3480	1.112	1.177	1.124
3510	1.111	1.176	1.125
3540	1.12	1.179	1.124
3570	1.113	1.17	1.124
3600	1.116	1.178	1.13
3630	1.115	1.176	1.134
3660	1.112	1.173	1.128
3690	1.111	1.17	1.129
3720	1.114	1.166	1.127
3750	1.11	1.165	1.129
3780	1.112	1.169	1.129
3810	1.121	1.174	1.142
3840	1.12	1.178	1.141
3870	1.116	1.178	1.133
3900	1.113	1.172	1.133
3930	1.136	1.2	1.151
3960	1.12	1.192	1.141
3990	1.134	1.199	1.149
4020	1.112	1.182	1.131
4050	1.126	1.19	1.142
4080	1.117	1.173	1.134
4110	1.12	1.174	1.136
4140	1.122	1.176	1.139
4170	1.128	1.181	1.147
4200	1.124	1.181	1.141
4230	1.127	1.185	1.139
4260	1.13	1.183	1.149
4290	1.114	1.174	1.135
4320	1.112	1.172	1.13
4350	1.109	1.16	1.124
4380	1.11	1.169	1.13
4410	1.115	1.175	1.139
4440	1.118	1.17	1.133
4470	1.115	1.177	1.141
4500	1.112	1.167	1.132
4530	1.109	1.17	1.134
4560	1.103	1.159	1.12
4590	1.104	1.159	1.127
4620	1.103	1.157	1.124
4650	1.093	1.147	1.109
4680	1.097	1.153	1.121
4710	1.093	1.153	1.125
4740	1.086	1.153	1.111
4770	1.093	1.15	1.116
4800	1.098	1.156	1.117
4830	1.109	1.162	1.126
4860	1.095	1.15	1.118
4890	1.093	1.157	1.114
4920	1.095	1.155	1.121
4950	1.098	1.152	1.123
4980	1.089	1.145	1.11
5010	1.094	1.151	1.12
5040	1.087	1.145	1.116
5070	1.094	1.151	1.116
5100	1.087	1.144	1.106
5130	1.086	1.148	1.111
5160	1.09	1.149	1.116
5190	1.089	1.142	1.111
5220	1.09	1.148	1.12
5250	1.09	1.154	1.115
5280	1.095	1.15	1.116
5310	1.093	1.152	1.116
5340	1.087	1.145	1.12
5370	1.091	1.154	1.111

## Sheet: FN9
Time (seconds)	B:FN9	B:FN9:E	B:FN9:E+ DNA
0	0.053	0.038	0.102
30	0.051	0.028	0.098
60	0.044	0.007	0.095
90	0.032	-0.008	0.088
120	0.028	-0.018	0.088
150	0.022	-0.016	0.093
180	0.027	-0.015	0.098
210	0.034	-0.008	0.107
240	0.033	0.001	0.109
270	0.034	-0.003	0.11
300	0.036	0.006	0.121
330	0.04	0.007	0.122
360	0.048	0.001	0.126
390	0.056	0.008	0.133
420	0.06	0.012	0.138
450	0.067	0.012	0.144
480	0.074	0.021	0.155
510	0.074	0.017	0.151
540	0.085	0.024	0.162
570	0.084	0.029	0.169
600	0.093	0.02	0.175
630	0.095	0.033	0.185
660	0.098	0.02	0.182
690	0.106	0.033	0.197
720	0.11	0.028	0.198
750	0.12	0.033	0.208
780	0.122	0.031	0.209
810	0.132	0.035	0.218
840	0.136	0.033	0.226
870	0.141	0.038	0.235
900	0.15	0.04	0.244
930	0.162	0.044	0.255
960	0.167	0.048	0.26
990	0.172	0.045	0.266
1020	0.182	0.049	0.274
1050	0.185	0.044	0.276
1080	0.195	0.045	0.288
1110	0.203	0.047	0.292
1140	0.211	0.044	0.305
1170	0.221	0.046	0.307
1200	0.231	0.056	0.321
1230	0.243	0.057	0.327
1260	0.251	0.055	0.333
1290	0.262	0.055	0.339
1320	0.274	0.056	0.353
1350	0.281	0.058	0.359
1380	0.291	0.059	0.369
1410	0.304	0.05	0.369
1440	0.315	0.061	0.387
1470	0.328	0.066	0.394
1500	0.334	0.066	0.404
1530	0.346	0.065	0.411
1560	0.355	0.062	0.411
1590	0.368	0.068	0.426
1620	0.381	0.069	0.438
1650	0.388	0.072	0.442
1680	0.402	0.072	0.451
1710	0.415	0.069	0.461
1740	0.428	0.079	0.473
1770	0.435	0.071	0.472
1800	0.447	0.073	0.487
1830	0.461	0.077	0.495
1860	0.472	0.074	0.498
1890	0.488	0.081	0.515
1920	0.499	0.076	0.518
1950	0.511	0.08	0.531
1980	0.525	0.083	0.538
2010	0.538	0.087	0.549
2040	0.556	0.091	0.558
2070	0.561	0.087	0.561
2100	0.575	0.087	0.57
2130	0.589	0.089	0.579
2160	0.598	0.089	0.592
2190	0.609	0.09	0.595
2220	0.626	0.09	0.606
2250	0.638	0.093	0.615
2280	0.653	0.1	0.629
2310	0.663	0.094	0.63
2340	0.677	0.099	0.642
2370	0.684	0.098	0.643
2400	0.7	0.104	0.656
2430	0.714	0.104	0.671
2460	0.723	0.105	0.674
2490	0.734	0.103	0.682
2520	0.757	0.105	0.693
2550	0.754	0.1	0.696
2580	0.77	0.11	0.71
2610	0.791	0.113	0.719
2640	0.795	0.111	0.725
2670	0.806	0.109	0.733
2700	0.82	0.112	0.734
2730	0.827	0.112	0.746
2760	0.838	0.121	0.757
2790	0.853	0.112	0.762
2820	0.863	0.117	0.775
2850	0.879	0.122	0.78
2880	0.887	0.121	0.787
2910	0.893	0.12	0.795
2940	0.901	0.116	0.796
2970	0.914	0.122	0.807
3000	0.925	0.126	0.815
3030	0.935	0.127	0.826
3060	0.944	0.126	0.831
3090	0.947	0.126	0.835
3120	0.962	0.121	0.842
3150	0.97	0.129	0.853
3180	0.977	0.125	0.857
3210	0.983	0.123	0.862
3240	0.997	0.137	0.879
3270	1.003	0.138	0.883
3300	1.008	0.135	0.888
3330	1.021	0.137	0.898
3360	1.03	0.142	0.903
3390	1.037	0.143	0.91
3420	1.037	0.141	0.92
3450	1.05	0.139	0.92
3480	1.045	0.141	0.928
3510	1.064	0.148	0.94
3540	1.068	0.146	0.942
3570	1.074	0.151	0.949
3600	1.078	0.147	0.95
3630	1.077	0.149	0.965
3660	1.087	0.156	0.967
3690	1.089	0.155	0.971
3720	1.095	0.16	0.982
3750	1.101	0.161	0.991
3780	1.097	0.157	0.994
3810	1.105	0.159	0.998
3840	1.111	0.161	1.007
3870	1.115	0.158	1.009
3900	1.113	0.162	1.017
3930	1.116	0.165	1.024
3960	1.119	0.165	1.028
3990	1.123	0.164	1.032
4020	1.12	0.165	1.039
4050	1.129	0.17	1.045
4080	1.134	0.168	1.051
4110	1.127	0.173	1.046
4140	1.129	0.173	1.05
4170	1.13	0.171	1.052
4200	1.131	0.175	1.062
4230	1.13	0.176	1.061
4260	1.14	0.181	1.06
4290	1.139	0.177	1.067
4320	1.144	0.18	1.072
4350	1.141	0.182	1.075
4380	1.143	0.18	1.081
4410	1.141	0.18	1.086
4440	1.146	0.186	1.091
4470	1.143	0.186	1.092
4500	1.136	0.179	1.087
4530	1.144	0.187	1.094
4560	1.144	0.188	1.099
4590	1.146	0.192	1.106
4620	1.142	0.188	1.099
4650	1.151	0.193	1.107
4680	1.141	0.188	1.1
4710	1.151	0.195	1.112
4740	1.152	0.199	1.118
4770	1.147	0.198	1.111
4800	1.151	0.199	1.114
4830	1.149	0.199	1.11
4860	1.154	0.204	1.118
4890	1.152	0.197	1.109
4920	1.146	0.201	1.116
4950	1.15	0.205	1.123
4980	1.151	0.205	1.12
5010	1.152	0.206	1.123
5040	1.153	0.21	1.126
5070	1.159	0.215	1.13
5100	1.152	0.214	1.129
5130	1.149	0.218	1.127
5160	1.153	0.218	1.131
5190	1.147	0.214	1.123
5220	1.155	0.22	1.13
5250	1.151	0.22	1.131
5280	1.151	0.223	1.125
5310	1.155	0.219	1.126
5340	1.156	0.223	1.13
5370	1.149	0.228	1.134

## Sheet: FN10
Time (seconds)	B:FN10	B:FN10:E	B:FN10:E+ DNA
0	0.058	0.041	0.049
30	0.049	0.033	0.051
60	0.03	0.022	0.032
90	0.016	0.007	0.022
120	0.017	0.008	0.014
150	0.02	0.007	0.017
180	0.03	0.007	0.021
210	0.03	0.009	0.033
240	0.035	0.012	0.042
270	0.038	0.005	0.051
300	0.04	0.009	0.061
330	0.048	0.01	0.064
360	0.039	0.009	0.064
390	0.055	0.01	0.075
420	0.053	0.009	0.078
450	0.064	0.024	0.085
480	0.067	0.021	0.085
510	0.075	0.021	0.094
540	0.087	0.026	0.095
570	0.094	0.032	0.106
600	0.101	0.023	0.102
630	0.113	0.029	0.114
660	0.113	0.028	0.117
690	0.121	0.032	0.124
720	0.13	0.029	0.128
750	0.141	0.028	0.137
780	0.15	0.031	0.141
810	0.166	0.033	0.152
840	0.172	0.031	0.15
870	0.182	0.036	0.164
900	0.189	0.035	0.17
930	0.202	0.041	0.177
960	0.212	0.039	0.183
990	0.227	0.039	0.188
1020	0.234	0.045	0.196
1050	0.242	0.041	0.196
1080	0.261	0.04	0.205
1110	0.27	0.041	0.208
1140	0.284	0.047	0.222
1170	0.295	0.043	0.225
1200	0.311	0.047	0.233
1230	0.325	0.047	0.243
1260	0.335	0.047	0.247
1290	0.349	0.049	0.257
1320	0.362	0.052	0.264
1350	0.378	0.05	0.272
1380	0.39	0.054	0.283
1410	0.404	0.05	0.278
1440	0.425	0.058	0.298
1470	0.442	0.059	0.299
1500	0.458	0.06	0.313
1530	0.467	0.055	0.314
1560	0.482	0.055	0.319
1590	0.496	0.056	0.332
1620	0.514	0.058	0.339
1650	0.53	0.061	0.343
1680	0.546	0.066	0.354
1710	0.561	0.064	0.358
1740	0.583	0.069	0.369
1770	0.588	0.062	0.372
1800	0.606	0.067	0.379
1830	0.627	0.069	0.383
1860	0.636	0.065	0.39
1890	0.661	0.075	0.4
1920	0.671	0.073	0.403
1950	0.689	0.072	0.414
1980	0.709	0.076	0.422
2010	0.726	0.077	0.431
2040	0.743	0.079	0.438
2070	0.754	0.076	0.443
2100	0.772	0.077	0.458
2130	0.785	0.08	0.456
2160	0.803	0.081	0.468
2190	0.816	0.081	0.472
2220	0.834	0.086	0.486
2250	0.847	0.086	0.489
2280	0.866	0.09	0.5
2310	0.874	0.086	0.502
2340	0.894	0.09	0.514
2370	0.902	0.083	0.517
2400	0.926	0.093	0.526
2430	0.928	0.097	0.535
2460	0.943	0.097	0.543
2490	0.961	0.099	0.549
2520	0.973	0.099	0.557
2550	0.977	0.091	0.556
2580	0.995	0.1	0.572
2610	1.014	0.1	0.576
2640	1.018	0.102	0.581
2670	1.026	0.101	0.587
2700	1.035	0.101	0.595
2730	1.042	0.105	0.599
2760	1.059	0.104	0.611
2790	1.069	0.105	0.616
2820	1.076	0.108	0.624
2850	1.085	0.116	0.634
2880	1.09	0.117	0.633
2910	1.097	0.111	0.642
2940	1.104	0.109	0.648
2970	1.11	0.115	0.654
3000	1.12	0.112	0.663
3030	1.127	0.116	0.665
3060	1.129	0.113	0.672
3090	1.136	0.116	0.677
3120	1.141	0.121	0.686
3150	1.145	0.118	0.694
3180	1.145	0.117	0.696
3210	1.152	0.117	0.699
3240	1.16	0.128	0.715
3270	1.162	0.121	0.715
3300	1.167	0.125	0.728
3330	1.169	0.126	0.729
3360	1.176	0.13	0.734
3390	1.181	0.13	0.74
3420	1.174	0.134	0.753
3450	1.177	0.129	0.756
3480	1.175	0.132	0.758
3510	1.185	0.132	0.767
3540	1.186	0.136	0.774
3570	1.185	0.142	0.78
3600	1.187	0.137	0.784
3630	1.186	0.137	0.79
3660	1.192	0.144	0.798
3690	1.187	0.141	0.803
3720	1.192	0.144	0.81
3750	1.194	0.145	0.815
3780	1.184	0.139	0.818
3810	1.192	0.144	0.823
3840	1.196	0.148	0.829
3870	1.205	0.152	0.84
3900	1.193	0.147	0.842
3930	1.194	0.147	0.846
3960	1.202	0.151	0.852
3990	1.2	0.155	0.856
4020	1.194	0.151	0.863
4050	1.196	0.152	0.865
4080	1.199	0.154	0.869
4110	1.193	0.155	0.87
4140	1.2	0.157	0.876
4170	1.196	0.154	0.885
4200	1.195	0.161	0.888
4230	1.199	0.157	0.889
4260	1.202	0.163	0.893
4290	1.204	0.167	0.899
4320	1.204	0.166	0.912
4350	1.205	0.165	0.909
4380	1.207	0.165	0.915
4410	1.205	0.168	0.918
4440	1.206	0.171	0.926
4470	1.21	0.176	0.932
4500	1.209	0.166	0.925
4530	1.21	0.175	0.933
4560	1.211	0.173	0.941
4590	1.212	0.179	0.947
4620	1.2	0.176	0.945
4650	1.205	0.18	0.951
4680	1.201	0.173	0.947
4710	1.205	0.182	0.957
4740	1.204	0.187	0.971
4770	1.199	0.177	0.96
4800	1.198	0.184	0.967
4830	1.203	0.185	0.969
4860	1.206	0.189	0.981
4890	1.196	0.185	0.974
4920	1.203	0.186	0.986
4950	1.199	0.19	0.987
4980	1.199	0.188	0.987
5010	1.201	0.19	0.994
5040	1.198	0.193	1.001
5070	1.208	0.196	1.003
5100	1.197	0.196	1.003
5130	1.199	0.196	1.009
5160	1.202	0.195	1.013
5190	1.194	0.193	1.008
5220	1.202	0.199	1.018
5250	1.199	0.202	1.017
5280	1.195	0.201	1.018
5310	1.202	0.201	1.02
5340	1.202	0.206	1.028
5370	1.199	0.205	1.029

## Sheet: FC2
Time (seconds)	B:FC2	B:FC2:E	B:FC2:E +DNA
0	0.207	0.179	0.162
30	0.188	0.184	0.183
60	0.159	0.164	0.184
90	0.162	0.186	0.195
120	0.162	0.2	0.198
150	0.146	0.201	0.179
180	0.149	0.225	0.169
210	0.147	0.226	0.152
240	0.145	0.236	0.131
270	0.136	0.23	0.117
300	0.137	0.219	0.096
330	0.142	0.212	0.09
360	0.138	0.198	0.08
390	0.143	0.185	0.073
420	0.148	0.184	0.075
450	0.161	0.178	0.072
480	0.183	0.192	0.093
510	0.179	0.173	0.081
540	0.182	0.174	0.086
570	0.201	0.183	0.097
600	0.214	0.178	0.097
630	0.232	0.183	0.106
660	0.247	0.188	0.114
690	0.267	0.192	0.121
720	0.285	0.191	0.129
750	0.298	0.189	0.135
780	0.32	0.198	0.145
810	0.347	0.201	0.161
840	0.369	0.209	0.164
870	0.388	0.208	0.172
900	0.41	0.217	0.182
930	0.433	0.22	0.197
960	0.458	0.221	0.206
990	0.476	0.22	0.209
1020	0.502	0.234	0.222
1050	0.528	0.237	0.235
1080	0.545	0.236	0.238
1110	0.574	0.246	0.253
1140	0.594	0.247	0.26
1170	0.62	0.259	0.278
1200	0.647	0.264	0.289
1230	0.669	0.266	0.298
1260	0.694	0.265	0.305
1290	0.714	0.272	0.32
1320	0.737	0.279	0.328
1350	0.752	0.281	0.337
1380	0.778	0.285	0.345
1410	0.807	0.296	0.366
1440	0.823	0.294	0.367
1470	0.853	0.306	0.381
1500	0.861	0.298	0.39
1530	0.879	0.305	0.4
1560	0.913	0.324	0.419
1590	0.919	0.315	0.421
1620	0.945	0.327	0.437
1650	0.97	0.33	0.456
1680	0.981	0.33	0.456
1710	0.996	0.329	0.462
1740	1.014	0.341	0.48
1770	1.032	0.349	0.496
1800	1.038	0.346	0.497
1830	1.058	0.355	0.511
1860	1.065	0.354	0.516
1890	1.08	0.354	0.531
1920	1.094	0.359	0.546
1950	1.111	0.369	0.554
1980	1.116	0.37	0.569
2010	1.131	0.381	0.578
2040	1.144	0.382	0.595
2070	1.156	0.39	0.606
2100	1.153	0.388	0.612
2130	1.16	0.395	0.625
2160	1.167	0.401	0.636
2190	1.169	0.404	0.644
2220	1.179	0.412	0.658
2250	1.18	0.413	0.674
2280	1.187	0.41	0.683
2310	1.189	0.421	0.69
2340	1.186	0.417	0.693
2370	1.193	0.426	0.712
2400	1.196	0.428	0.719
2430	1.194	0.433	0.728
2460	1.195	0.433	0.739
2490	1.208	0.452	0.761
2520	1.203	0.449	0.765
2550	1.213	0.465	0.794
2580	1.206	0.451	0.789
2610	1.203	0.459	0.798
2640	1.206	0.465	0.809
2670	1.204	0.468	0.82
2700	1.207	0.476	0.834
2730	1.2	0.478	0.844
2760	1.199	0.478	0.846
2790	1.202	0.477	0.856
2820	1.208	0.489	0.874
2850	1.204	0.485	0.875
2880	1.201	0.489	0.885
2910	1.203	0.496	0.897
2940	1.202	0.508	0.907
2970	1.193	0.504	0.913
3000	1.201	0.507	0.922
3030	1.191	0.511	0.926
3060	1.209	0.528	0.949
3090	1.198	0.526	0.949
3120	1.201	0.528	0.959
3150	1.199	0.53	0.968
3180	1.197	0.537	0.979
3210	1.186	0.534	0.974
3240	1.195	0.54	0.994
3270	1.187	0.538	0.995
3300	1.192	0.547	1.005
3330	1.193	0.553	1.009
3360	1.189	0.555	1.014
3390	1.193	0.561	1.023
3420	1.191	0.557	1.025
3450	1.173	0.556	1.017
3480	1.188	0.571	1.033
3510	1.181	0.57	1.036
3540	1.182	0.577	1.043
3570	1.179	0.578	1.049
3600	1.188	0.591	1.051
3630	1.187	0.585	1.05
3660	1.187	0.587	1.06
3690	1.185	0.593	1.071
3720	1.183	0.592	1.064
3750	1.183	0.597	1.068
3780	1.188	0.602	1.062
3810	1.193	0.619	1.072
3840	1.196	0.621	1.078
3870	1.189	0.622	1.072
3900	1.184	0.621	1.075
3930	1.199	0.642	1.095
3960	1.185	0.637	1.08
3990	1.197	0.653	1.101
4020	1.175	0.64	1.082
4050	1.19	0.655	1.095
4080	1.185	0.643	1.084
4110	1.176	0.65	1.088
4140	1.186	0.655	1.092
4170	1.193	0.67	1.104
4200	1.189	0.673	1.101
4230	1.184	0.672	1.098
4260	1.191	0.684	1.104
4290	1.18	0.672	1.091
4320	1.179	0.678	1.093
4350	1.17	0.674	1.089
4380	1.176	0.683	1.092
4410	1.18	0.697	1.101
4440	1.18	0.702	1.1
4470	1.186	0.703	1.106
4500	1.179	0.705	1.101
4530	1.179	0.714	1.1
4560	1.161	0.705	1.087
4590	1.168	0.704	1.095
4620	1.165	0.708	1.093
4650	1.157	0.707	1.086
4680	1.164	0.713	1.088
4710	1.167	0.722	1.094
4740	1.156	0.715	1.085
4770	1.164	0.722	1.094
4800	1.158	0.736	1.098
4830	1.169	0.747	1.096
4860	1.155	0.735	1.093
4890	1.161	0.74	1.095
4920	1.162	0.75	1.095
4950	1.164	0.756	1.092
4980	1.157	0.751	1.084
5010	1.165	0.763	1.092
5040	1.155	0.765	1.082
5070	1.15	0.77	1.089
5100	1.15	0.76	1.076
5130	1.152	0.77	1.084
5160	1.155	0.773	1.089
5190	1.156	0.776	1.084
5220	1.158	0.783	1.086
5250	1.162	0.785	1.089
5280	1.16	0.794	1.088
5310	1.159	0.794	1.088
5340	1.157	0.792	1.082
5370	1.155	0.8	1.083

## Sheet: FC4
Time (seconds)	B:FC4	B:FC4:E	B:FC4:E + DNA
0	0.12	0.094	0.121
30	0.098	0.071	0.109
60	0.078	0.043	0.103
90	0.068	0.028	0.093
120	0.067	0.027	0.089
150	0.065	0.032	0.078
180	0.063	0.033	0.076
210	0.07	0.036	0.072
240	0.07	0.036	0.074
270	0.069	0.043	0.066
300	0.066	0.049	0.062
330	0.068	0.052	0.063
360	0.067	0.056	0.064
390	0.075	0.054	0.076
420	0.079	0.059	0.079
450	0.081	0.059	0.083
480	0.088	0.061	0.092
510	0.09	0.067	0.1
540	0.098	0.068	0.108
570	0.092	0.078	0.11
600	0.1	0.076	0.114
630	0.104	0.08	0.122
660	0.104	0.081	0.128
690	0.117	0.086	0.14
720	0.116	0.088	0.144
750	0.126	0.095	0.152
780	0.129	0.098	0.155
810	0.141	0.099	0.168
840	0.143	0.105	0.171
870	0.144	0.112	0.173
900	0.159	0.114	0.19
930	0.167	0.122	0.2
960	0.176	0.125	0.199
990	0.185	0.132	0.208
1020	0.195	0.136	0.219
1050	0.2	0.135	0.228
1080	0.215	0.143	0.231
1110	0.219	0.149	0.233
1140	0.229	0.155	0.243
1170	0.243	0.16	0.254
1200	0.256	0.168	0.263
1230	0.267	0.174	0.27
1260	0.275	0.179	0.272
1290	0.291	0.19	0.282
1320	0.307	0.196	0.29
1350	0.319	0.202	0.302
1380	0.332	0.208	0.307
1410	0.338	0.211	0.314
1440	0.363	0.225	0.327
1470	0.376	0.23	0.332
1500	0.388	0.238	0.337
1530	0.399	0.245	0.345
1560	0.413	0.251	0.352
1590	0.43	0.255	0.361
1620	0.446	0.267	0.368
1650	0.463	0.275	0.371
1680	0.479	0.28	0.382
1710	0.492	0.291	0.387
1740	0.509	0.301	0.398
1770	0.525	0.306	0.402
1800	0.546	0.319	0.411
1830	0.561	0.328	0.42
1860	0.575	0.33	0.426
1890	0.594	0.348	0.432
1920	0.612	0.356	0.444
1950	0.632	0.362	0.451
1980	0.645	0.373	0.461
2010	0.66	0.387	0.466
2040	0.684	0.395	0.474
2070	0.698	0.403	0.481
2100	0.718	0.411	0.491
2130	0.732	0.421	0.497
2160	0.747	0.436	0.505
2190	0.764	0.439	0.506
2220	0.788	0.454	0.52
2250	0.796	0.465	0.53
2280	0.819	0.482	0.533
2310	0.835	0.486	0.548
2340	0.848	0.492	0.556
2370	0.864	0.499	0.558
2400	0.885	0.516	0.568
2430	0.899	0.526	0.578
2460	0.915	0.539	0.587
2490	0.927	0.548	0.59
2520	0.943	0.561	0.601
2550	0.953	0.563	0.604
2580	0.971	0.582	0.612
2610	0.99	0.591	0.623
2640	0.998	0.602	0.631
2670	1.013	0.603	0.636
2700	1.025	0.617	0.64
2730	1.035	0.623	0.648
2760	1.049	0.64	0.653
2790	1.061	0.654	0.664
2820	1.067	0.663	0.671
2850	1.086	0.677	0.678
2880	1.091	0.681	0.679
2910	1.096	0.692	0.682
2940	1.104	0.692	0.69
2970	1.116	0.71	0.701
3000	1.126	0.718	0.711
3030	1.128	0.727	0.716
3060	1.137	0.734	0.721
3090	1.142	0.738	0.728
3120	1.148	0.753	0.733
3150	1.153	0.76	0.743
3180	1.156	0.762	0.746
3210	1.158	0.774	0.751
3240	1.175	0.788	0.765
3270	1.177	0.799	0.767
3300	1.175	0.807	0.784
3330	1.183	0.818	0.781
3360	1.189	0.828	0.79
3390	1.187	0.842	0.797
3420	1.192	0.849	0.803
3450	1.192	0.857	0.809
3480	1.194	0.867	0.812
3510	1.202	0.879	0.829
3540	1.203	0.886	0.835
3570	1.201	0.897	0.84
3600	1.206	0.901	0.842
3630	1.201	0.911	0.848
3660	1.206	0.924	0.856
3690	1.203	0.931	0.862
3720	1.206	0.94	0.868
3750	1.208	0.95	0.875
3780	1.203	0.953	0.878
3810	1.205	0.962	0.891
3840	1.212	0.975	0.9
3870	1.209	0.981	0.907
3900	1.208	0.99	0.914
3930	1.209	0.994	0.919
3960	1.215	1.002	0.935
3990	1.215	1.01	0.937
4020	1.211	1.012	0.949
4050	1.211	1.024	0.954
4080	1.213	1.032	0.967
4110	1.209	1.039	0.966
4140	1.215	1.049	0.97
4170	1.213	1.053	0.975
4200	1.211	1.059	0.977
4230	1.216	1.065	0.981
4260	1.218	1.07	0.99
4290	1.218	1.075	0.99
4320	1.218	1.086	0.991
4350	1.221	1.096	1
4380	1.214	1.096	1.008
4410	1.216	1.102	1.008
4440	1.223	1.104	1.014
4470	1.221	1.115	1.022
4500	1.209	1.108	1.02
4530	1.219	1.123	1.033
4560	1.217	1.12	1.049
4590	1.221	1.13	1.057
4620	1.219	1.125	1.06
4650	1.218	1.133	1.067
4680	1.216	1.127	1.071
4710	1.223	1.129	1.089
4740	1.225	1.136	1.092
4770	1.217	1.126	1.09
4800	1.225	1.129	1.094
4830	1.223	1.136	1.096
4860	1.228	1.142	1.11
4890	1.224	1.136	1.098
4920	1.225	1.135	1.098
4950	1.229	1.139	1.101
4980	1.223	1.14	1.089
5010	1.221	1.141	1.085
5040	1.23	1.148	1.088
5070	1.232	1.147	1.09
5100	1.228	1.152	1.085
5130	1.227	1.15	1.084
5160	1.231	1.154	1.091
5190	1.229	1.148	1.08
5220	1.234	1.157	1.089
5250	1.232	1.153	1.09
5280	1.227	1.152	1.094
5310	1.227	1.153	1.094
5340	1.231	1.158	1.095
5370	1.232	1.156	1.098

## Sheet: FC3
Time (seconds)	0.5B:1.25FC3
0	0.111
30	0.082
60	0.061
90	0.045
120	0.049
150	0.048
180	0.054
210	0.052
240	0.055
270	0.055
300	0.057
330	0.058
360	0.057
390	0.065
420	0.065
450	0.07
480	0.072
510	0.073
540	0.085
570	0.082
600	0.086
630	0.088
660	0.09
690	0.098
720	0.104
750	0.111
780	0.112
810	0.125
840	0.128
870	0.132
900	0.14
930	0.148
960	0.157
990	0.163
1020	0.176
1050	0.174
1080	0.185
1110	0.195
1140	0.204
1170	0.212
1200	0.226
1230	0.235
1260	0.245
1290	0.256
1320	0.267
1350	0.281
1380	0.297
1410	0.309
1440	0.323
1470	0.334
1500	0.348
1530	0.36
1560	0.374
1590	0.386
1620	0.402
1650	0.417
1680	0.429
1710	0.443
1740	0.454
1770	0.471
1800	0.492
1830	0.502
1860	0.515
1890	0.535
1920	0.547
1950	0.566
1980	0.58
2010	0.597
2040	0.615
2070	0.629
2100	0.65
2130	0.663
2160	0.684
2190	0.697
2220	0.716
2250	0.732
2280	0.753
2310	0.764
2340	0.785
2370	0.797
2400	0.816
2430	0.834
2460	0.851
2490	0.867
2520	0.884
2550	0.886
2580	0.917
2610	0.928
2640	0.944
2670	0.953
2700	0.969
2730	0.978
2760	0.995
2790	1.009
2820	1.025
2850	1.032
2880	1.042
2910	1.05
2940	1.06
2970	1.069
3000	1.082
3030	1.091
3060	1.096
3090	1.105
3120	1.11
3150	1.119
3180	1.123
3210	1.127
3240	1.144
3270	1.141
3300	1.149
3330	1.154
3360	1.157
3390	1.16
3420	1.165
3450	1.164
3480	1.165
3510	1.174
3540	1.176
3570	1.18
3600	1.177
3630	1.178
3660	1.181
3690	1.182
3720	1.187
3750	1.19
3780	1.185
3810	1.188
3840	1.187
3870	1.192
3900	1.192
3930	1.186
3960	1.193
3990	1.191
4020	1.186
4050	1.195
4080	1.196
4110	1.193
4140	1.194
4170	1.198
4200	1.194
4230	1.194
4260	1.199
4290	1.196
4320	1.2
4350	1.194
4380	1.193
4410	1.2
4440	1.199
4470	1.203
4500	1.19
4530	1.198
4560	1.2
4590	1.205
4620	1.191
4650	1.198
4680	1.194
4710	1.203
4740	1.204
4770	1.197
4800	1.203
4830	1.204
4860	1.207
4890	1.2
4920	1.204
4950	1.211
4980	1.209
5010	1.209
5040	1.214
5070	1.216
5100	1.218
5130	1.217
5160	1.217
5190	1.212
5220	1.217
5250	1.219
5280	1.213
5310	1.213
5340	1.216
5370	1.218

## Sheet: FC5
Time (seconds)	0.5B:1.25FC5	0.5B:1.25FC5:5E
0	0.089	0.12
30	0.067	0.125
60	0.061	0.11
90	0.052	0.105
120	0.05	0.103
150	0.045	0.098
180	0.041	0.089
210	0.039	0.089
240	0.04	0.087
270	0.018	0.087
300	0.014	0.09
330	0.017	0.091
360	0.013	0.09
390	0.025	0.091
420	0.022	0.089
450	0.026	0.093
480	0.029	0.096
510	0.028	0.097
540	0.034	0.098
570	0.027	0.1
600	0.035	0.099
630	0.032	0.104
660	0.035	0.098
690	0.044	0.103
720	0.041	0.103
750	0.046	0.111
780	0.048	0.113
810	0.054	0.115
840	0.057	0.115
870	0.055	0.114
900	0.065	0.132
930	0.068	0.131
960	0.07	0.135
990	0.074	0.139
1020	0.081	0.141
1050	0.078	0.142
1080	0.083	0.147
1110	0.086	0.15
1140	0.094	0.155
1170	0.098	0.158
1200	0.105	0.166
1230	0.112	0.165
1260	0.115	0.179
1290	0.125	0.177
1320	0.129	0.184
1350	0.135	0.19
1380	0.143	0.196
1410	0.149	0.2
1440	0.167	0.213
1470	0.166	0.213
1500	0.176	0.222
1530	0.181	0.228
1560	0.191	0.235
1590	0.196	0.237
1620	0.21	0.247
1650	0.214	0.255
1680	0.218	0.261
1710	0.227	0.267
1740	0.238	0.282
1770	0.24	0.29
1800	0.25	0.302
1830	0.26	0.309
1860	0.266	0.317
1890	0.281	0.326
1920	0.285	0.337
1950	0.297	0.342
1980	0.311	0.357
2010	0.322	0.365
2040	0.331	0.379
2070	0.341	0.386
2100	0.355	0.398
2130	0.362	0.405
2160	0.376	0.422
2190	0.384	0.433
2220	0.4	0.442
2250	0.41	0.456
2280	0.425	0.466
2310	0.436	0.476
2340	0.446	0.487
2370	0.458	0.493
2400	0.474	0.516
2430	0.482	0.521
2460	0.5	0.539
2490	0.51	0.546
2520	0.524	0.562
2550	0.526	0.568
2580	0.544	0.586
2610	0.562	0.597
2640	0.573	0.605
2670	0.586	0.621
2700	0.599	0.635
2730	0.608	0.643
2760	0.623	0.655
2790	0.641	0.67
2820	0.654	0.684
2850	0.671	0.695
2880	0.679	0.71
2910	0.693	0.718
2940	0.701	0.731
2970	0.714	0.745
3000	0.731	0.76
3030	0.749	0.77
3060	0.754	0.784
3090	0.769	0.796
3120	0.782	0.811
3150	0.797	0.821
3180	0.798	0.829
3210	0.82	0.834
3240	0.835	0.86
3270	0.848	0.872
3300	0.853	0.881
3330	0.875	0.895
3360	0.913	0.908
3390	0.89	0.915
3420	0.903	0.926
3450	0.91	0.937
3480	0.919	0.941
3510	0.932	0.956
3540	0.944	0.962
3570	0.954	0.981
3600	0.967	0.988
3630	0.973	0.998
3660	0.977	1.009
3690	0.993	1.02
3720	1	1.029
3750	1.008	1.04
3780	1.009	1.041
3810	1.022	1.047
3840	1.03	1.062
3870	1.044	1.074
3900	1.042	1.075
3930	1.044	1.084
3960	1.056	1.096
3990	1.064	1.092
4020	1.063	1.102
4050	1.072	1.1
4080	1.072	1.11
4110	1.077	1.106
4140	1.082	1.11
4170	1.081	1.115
4200	1.087	1.121
4230	1.089	1.125
4260	1.097	1.127
4290	1.099	1.126
4320	1.102	1.134
4350	1.108	1.132
4380	1.106	1.132
4410	1.11	1.139
4440	1.113	1.141
4470	1.114	1.147
4500	1.113	1.144
4530	1.117	1.159
4560	1.122	1.159
4590	1.125	1.164
4620	1.121	1.161
4650	1.127	1.167
4680	1.125	1.16
4710	1.132	1.166
4740	1.138	1.172
4770	1.132	1.166
4800	1.134	1.169
4830	1.136	1.168
4860	1.139	1.176
4890	1.127	1.165
4920	1.135	1.164
4950	1.131	1.162
4980	1.127	1.154
5010	1.13	1.156
5040	1.128	1.151
5070	1.132	1.156
5100	1.131	1.156
5130	1.133	1.158
5160	1.137	1.158
5190	1.129	1.149
5220	1.137	1.158
5250	1.134	1.153
5280	1.132	1.148
5310	1.132	1.152
5340	1.131	1.153
5370	1.135	1.157
